# Supplementary material for: Transcriptome analysis of bronchoalveolar lavage fluid from children with severe Mycoplasma pneumoniae pneumonia reveals novel gene expression and immunodeficiency
Source: Hum Genomics. 2017 Mar 16;11:4. doi: 10.1186/s40246-017-0101-y (PMC5356355; doi:10.1186/s40246-017-0101-y)
Supplement: Additional file 1: Table S1. — Summary of patients’ information. (XLS 30 kb) [file 40246_2017_101_MOESM1_ESM.xls]

## Sheet: Sheet1
Additional file 1: Table S1. Summary of patients' information
sample number	Mild 202	Mild 224	Mild 247	Severe 177	Severe 223	Severe 324
Age (year)	13	6	7	4	6	2
Sex (M/F)	F	M	F	F	M	M
Diagnosis	MPP	MPP	MPP	MPP	MPP	MPP
Hospitalization days	7	12	4	13	10	17
Body temperature（℃）	37.5	38.3	38	40	39.5	40.3
Respiratory rate (breaths/min)	20	25	25	55	50	70
Nasal flaring	NO	NO	NO	YES	YES	YES
Retractions	NO	NO	NO	YES	YES	YES
Cyanosis	NO	NO	NO	YES	YES	YES
Fever days	3	9	5	11	9	14
WBC(×10^10/L)	7.17	5.35	6.18	8.37	6.48	8.64
NE%	51	70	55	68	79	55
LY%	36	17	34	18	13	35
MO%	8	9	9	8	5	9
CRP (mg/L)	10	33.9	23.7	29.9	14.7	9.52
MP-Ab	1899-12-31 01:40:00	1:80	1:40	1:320	1:320	1:320
Pleural effusion	NO	NO	NO	NO	YES	YES
General/ Refractory	General	General	General	Refractory	Refractory	Refractory
Glucocortic-oids	NO	NO	NO	YES	YES	YES
MPP: Mycoplasma pneumoniae Pneumonia
