# Supplementary material for: Transcriptome analysis of bronchoalveolar lavage fluid from children with severe Mycoplasma pneumoniae pneumonia reveals novel gene expression and immunodeficiency
Source: Hum Genomics. 2017 Mar 16;11:4. doi: 10.1186/s40246-017-0101-y (PMC5356355; doi:10.1186/s40246-017-0101-y)
Supplement: Additional file 3: Table S2. — Lymphocyte profiles in the peripheral blood of the MPP patients. (XLS 29 kb) [file 40246_2017_101_MOESM3_ESM.xls]

## Sheet: Sheet1
Additional file 3: Table S2. Lymphocyte profiles in the peripheral blood of the MPP patients
Samples	Total CD3+ T Cells (1400-4230 cells/ul)	Total CD3+ T Cells (56-75%)	CD3+CD4+ T Cells (700-2860 cells/ul)	CD3+CD4+ T Cells (29-45%)	CD3+CD8+ T Cells (600-1910 cells/ul)	CD3+CD8+ T Cells (19-25%)	CD4+/CD8+ (1.3-1.4)	CD19+ B Cells (500-1200 cells/ul)	CD19+ B Cells (18-28%)	CD16+CD56+ NK Cells (175-600 cells/ul)	CD16+CD56+ NK Cells (5-19%)
Mild 202	3547	70	2214	43	1154	23	1.9	1222	24	289	6
Mild 224	2358	61	1257	33	926	24	1.4	889	23	618	16
Mild 247	4431	70	2919	44	1302	21	2.2	1205	19	620	10
Severe 177	2645	69	1564	41	955	25	1.6	978	25	178	5
Severe 223	2011	57	1066	30	812	23	1.3	882	25	635	18
Severe 324	1265	62	804	40	382	19	2.1	489	24	285	14
