# Supplementary material for: Transcriptome analysis of bronchoalveolar lavage fluid from children with severe Mycoplasma pneumoniae pneumonia reveals novel gene expression and immunodeficiency
Source: Hum Genomics. 2017 Mar 16;11:4. doi: 10.1186/s40246-017-0101-y (PMC5356355; doi:10.1186/s40246-017-0101-y)
Supplement: Additional file 4: Table S3. — Nucleated cell count in the BALF of the MPP patients. (XLS 30 kb) [file 40246_2017_101_MOESM4_ESM.xls]

## Sheet: Sheet1
Additional file 4: Table S3. Nucleated cell count in the BALF of the MPP patients
Samples	Lymphocyte(%)	Macrophages(%)	Neutrophils(%)	Eosinophils(%)	Nucleated cell count（10^6/L）
Mild 202	33.0633	35.4734	25.8972	0	5750
Mild 224	28.8958	50.1069	4.30368	0	2969
Mild 247	18.5293	75.8539	1.92411	0	2952
Severe 177	6.37205	91.8672	1.76074	0	3607
Severe 223	26.2944	65.7329	4.83204	0	5025
Severe 324	28.9695	60.75	3.23803	1	5699
p value(Mild vs Severe)	0.7	0.4	0.7	-	0.7
