# Supplementary material for: Transcriptome analysis of bronchoalveolar lavage fluid from children with severe Mycoplasma pneumoniae pneumonia reveals novel gene expression and immunodeficiency
Source: Hum Genomics. 2017 Mar 16;11:4. doi: 10.1186/s40246-017-0101-y (PMC5356355; doi:10.1186/s40246-017-0101-y)
Supplement: Additional file 6: Table S4. — Protein functional classification in differentially expressed genes between severe MPP and mild MPP. (XLS 32 kb) [file 40246_2017_101_MOESM6_ESM.xls]

## Sheet: Sheet1
Additional file 6:Table S4. Protein functional classification in differentially expressed genes between severe MPP and mild MPP
	Gene Name	Readcount_Severe MPP	Readcount_Mild MPP	log2FoldChange	Adjusted p Value
Cell adhesion molecule	FCER2	51.1967	4.1033	4.08129	0.00151443
	FCRL4	0.501092	15.1893	-4.51056	0.0908379
	FCRLA	1.27787	13.5551	-3.11003	0.186854
	FCRLB	29.934	4.02139	3.30753	0.157765
Cell junction protein	KIRREL	0.0136508	1.09141	-5.37583	0.186854
Chaperone	HTRA3	0.125522	3.12274	-4.50354	0.0368625
Defense/immunity protein	FCER2	51.1967	4.1033	4.08129	0.00151443
	IL22RA2	0.0236397	4.80451	-7.13138	0.0328039
	CD79A	5.73108	92.5399	-3.63713	0.0690481
Hydrolase	PLA2G2D	1.13003	11.7266	-2.60098	0.191201
	HTRA3	0.125522	3.12274	-4.50354	0.0368625
	AICDA	0.603972	9.40487	-3.71025	0.0558757
Ligase	UBE2QL1	0.0645921	1.40139	-3.91473	0.149275
Nucleic acid binding	AICDA	0.603972	9.40487	-3.71025	0.0558757
	PAX5	3.46035	36.5807	-2.9371	0.0939375
	SPIB	1.95308	31.4819	-3.62528	0.00868726
	TCF7	5.8709	55.827	-2.83313	0.021184
Receptor	MS4A1	4.59171	88.1577	-3.80125	0.0297504
	IL22RA2	0.0236397	4.80451	-7.13138	0.0328039
Signaling molecule	CLEC5A	143.546	21.2629	3.04609	0.0127983
	KLRB1	1.11871	19.6765	-3.80851	0.0328039
	IL13	1.80825	0.253709	3.321	0.107345
	SPIB	1.95308	31.4819	-3.62528	0.00868726
	INHBA	391.297	85.5274	2.79223	0.0328039
Transcription factor	PAX5	3.46035	36.5807	-2.9371	0.0939375
	SPIB	1.95308	31.4819	-3.62528	0.00868726
Transfer/carrier protein	APOL4	141.714	46.3152	2.10342	0.186854
Transferase	BLK	0.705854	11.5577	-3.67317	0.128424
	APOL4	141.714	46.3152	2.10342	0.186854
Transporter	ATP1B2	5.33085	0.226408	5.12351	0.00868726
log2FoldChange:log2(Severe MPP/Mild MPP)
