# Supplementary material for: Transcriptome analysis of bronchoalveolar lavage fluid from children with severe Mycoplasma pneumoniae pneumonia reveals novel gene expression and immunodeficiency
Source: Hum Genomics. 2017 Mar 16;11:4. doi: 10.1186/s40246-017-0101-y (PMC5356355; doi:10.1186/s40246-017-0101-y)
Supplement: Additional file 7: Table S5. — Summary of the differential expressed genes with skipped exon. (XLS 37 kb) [file 40246_2017_101_MOESM7_ESM.xls]

## Sheet: Sheet1
Additional file 7: TableS5. Summary of the differential expressed genes with skipped exon
GeneID	Gene name	chr	strand	exonStart_0base	exonEnd	upstreamES	upstreamEE	downstreamES	downstreamEE	FDR	IncLevelDifference
ENSG00000258227	CLEC5A	7	-	141945340	141945400	141943895	141943964	141946806	141946936	1	-0.15
ENSG00000258227	CLEC5A	7	-	141945340	141945400	141935813	141935950	141946806	141946936	1	-0.133
ENSG00000258227	CLEC5A	7	-	141935813	141935950	141931719	141931826	141946806	141946983	1	-0.08
ENSG00000258227	CLEC5A	7	-	141935813	141935950	141931719	141931826	141945340	141945400	1	-0.055
ENSG00000258227	CLEC5A	7	-	141945340	141945400	141943895	141943964	141946213	141946312	1	-0.045
ENSG00000258227	CLEC5A	7	-	141943895	141943964	141935813	141935950	141946806	141946983	1	-0.032
ENSG00000258227	CLEC5A	7	-	141946213	141946312	141931719	141931826	141946806	141946983	1	-0.025
ENSG00000258227	CLEC5A	7	-	141945340	141945400	141935813	141935950	141946213	141946312	1	-0.024
ENSG00000258227	CLEC5A	7	-	141946213	141946312	141935813	141935950	141946806	141946983	1	-0.011
ENSG00000258227	CLEC5A	7	-	141946213	141946312	141945340	141945400	141946806	141946983	1	-0.009
ENSG00000258227	CLEC5A	7	-	141946213	141946312	141943895	141943964	141946806	141946983	1	-0.008
ENSG00000258227	CLEC5A	7	-	141935813	141935950	141931719	141931826	141943895	141943964	1	-0.008
ENSG00000258227	CLEC5A	7	-	141945340	141945400	141931719	141931826	141946213	141946312	1	-0.002
ENSG00000258227	CLEC5A	7	-	141935813	141935950	141931719	141931826	141946213	141946312	1	0.016
ENSG00000258227	CLEC5A	7	-	141943895	141943964	141935813	141935950	141946213	141946312	1	0.022
ENSG00000258227	CLEC5A	7	-	141943895	141943964	141931719	141931826	141946806	141946983	1	0.047
ENSG00000258227	CLEC5A	7	-	141943895	141943964	141935813	141935950	141945340	141945400	1	0.055
ENSG00000258227	CLEC5A	7	-	141945340	141945400	141931719	141931826	141946806	141946936	1	0.066
ENSG00000258227	CLEC5A	7	-	141943895	141943964	141931719	141931826	141946213	141946312	1	0.551
ENSG00000150510	FAM124A	13	+	51225120	51225356	51222376	51222569	51227246	51227429	1	-0.5
ENSG00000150510	FAM124A	13	+	51231347	51231379	51222366	51222569	51251467	51252201	1	-0.01
ENSG00000150510	FAM124A	13	+	51245311	51245419	51231347	51231379	51251467	51252201	1	0.003
ENSG00000162746	FCRLB	1	+	161722988	161723009	161722652	161722703	161723366	161723621	1	0.922
ENSG00000102755	FLT1	13	-	28329614	28329728	28327461	28327550	28334024	28334129	1	-0.078
ENSG00000102755	FLT1	13	-	28430049	28430167	28427751	28427921	28431135	28431310	1	-0.003
ENSG00000102755	FLT1	13	-	28405779	28405894	28396959	28397068	28427158	28427318	1	0.046
ENSG00000122641	INHBA	7	-	41699986	41700517	41685113	41690542	41703004	41703108	1	-0.007
ENSG00000136573	BLK	8	+	11543223	11543347	11494000	11494591	11546051	11546103	1	0.104
ENSG00000177455	CD19	16	+	28936152	28936201	28935443	28935554	28936511	28936600	1	-0.5
ENSG00000177455	CD19	16	+	28935443	28935554	28933233	28933509	28936152	28936201	1	0.007
ENSG00000177455	CD19	16	+	28937022	28937136	28936511	28936600	28937270	28937375	1	0.01
ENSG00000177455	CD19	16	+	28935443	28935554	28933233	28933509	28936511	28936600	1	0.017
ENSG00000177455	CD19	16	+	28932345	28932612	28931956	28932088	28932910	28933114	1	0.068
ENSG00000167483	FAM129C	19	+	17546685	17546797	17543316	17543433	17549443	17549811	1	-1
ENSG00000167483	FAM129C	19	+	17537375	17537543	17533586	17533701	17539149	17539265	1	-0.333
ENSG00000167483	FAM129C	19	+	17530754	17530816	17527290	17527395	17532262	17532388	1	-0.036
ENSG00000167483	FAM129C	19	+	17549443	17549527	17546685	17546797	17551785	17552026	1	0.087
ENSG00000167483	FAM129C	19	+	17549454	17549527	17545222	17546797	17551785	17553645	1	0.131
ENSG00000167483	FAM129C	19	+	17533586	17533701	17532262	17532388	17537375	17537543	1	0.171
ENSG00000167483	FAM129C	19	+	17533524	17533701	17532262	17532388	17537375	17537505	1	0.218
ENSG00000167483	FAM129C	19	+	17530754	17530885	17527268	17527395	17532262	17532388	1	0.229
ENSG00000132185	FCRLA	1	+	161710439	161710492	161707238	161707343	161710759	161710863	0.099592	0.153
ENSG00000132185	FCRLA	1	+	161711207	161711474	161710759	161710912	161711933	161712218	1	-0.105
ENSG00000132185	FCRLA	1	+	161710759	161710912	161706971	161707343	161711207	161711474	1	0.007
ENSG00000132185	FCRLA	1	+	161710759	161710912	161706971	161707343	161711933	161712218	1	0.02
ENSG00000132185	FCRLA	1	+	161711207	161711474	161707264	161707343	161711933	161712218	1	0.021
ENSG00000132185	FCRLA	1	+	161710474	161710492	161707264	161707343	161710759	161710912	1	0.062
ENSG00000156738	MS4A1	11	+	60461071	60461160	60455846	60455945	60462184	60462298	1	0.152
ENSG00000196092	PAX5	9	-	36882003	36882105	36846842	36846929	36923354	36923484	1	0.012
ENSG00000196092	PAX5	9	-	36846842	36846929	36840171	36840636	36882003	36882105	1	0.013
ENSG00000196092	PAX5	9	-	37002647	37002776	36966548	36966724	37006472	37006537	1	0.033
ENSG00000196092	PAX5	9	-	36923354	36923484	36882003	36882105	36966548	36966724	1	0.043
ENSG00000117215	PLA2G2D	1	-	20115506	20115613	20111938	20114259	20116332	20116477	1	0.042
ENSG00000166428	PLD4	14	+	104928748	104928932	104927678	104927866	104929306	104929427	1	-0.071
ENSG00000166428	PLD4	14	+	104929306	104929427	104928748	104928932	104930741	104930942	1	0.01
ENSG00000166428	PLD4	14	+	104929977	104930105	104929306	104929427	104930741	104930801	1	0.012
ENSG00000166428	PLD4	14	+	104927672	104927866	104927140	104927230	104929306	104929427	1	0.049
ENSG00000166428	PLD4	14	+	104927678	104927866	104927140	104927230	104929306	104929427	1	0.881
ENSG00000269404	SPIB	19	+	50423639	50423755	50422822	50423037	50428037	50428124	1	0.017
ENSG00000269404	SPIB	19	+	50423604	50423751	50422822	50423037	50428037	50428989	1	0.023
ENSG00000081059	TCF7	5	+	134140795	134140888	134138950	134139038	134142184	134142304	1	-0.132
ENSG00000081059	TCF7	5	+	134144796	134144869	134143591	134143640	134146200	134148229	1	-0.046
ENSG00000081059	TCF7	5	+	134144796	134144869	134143591	134143640	134146223	134148210	1	-0.019
