# Supplementary material for: Transcriptome analysis of bronchoalveolar lavage fluid from children with severe Mycoplasma pneumoniae pneumonia reveals novel gene expression and immunodeficiency
Source: Hum Genomics. 2017 Mar 16;11:4. doi: 10.1186/s40246-017-0101-y (PMC5356355; doi:10.1186/s40246-017-0101-y)
Supplement: Additional file 8: Table S6. — Summary of the differential expressed genes with retained intron. (XLS 28 kb) [file 40246_2017_101_MOESM8_ESM.xls]

## Sheet: Sheet1
Additional file 8: Table S6. Summary of the differential expressed genes with retained intron
GeneID	Gene name	chr	strand	riExonStart_0base	riExonEnd	upstreamES	upstreamEE	downstreamES	downstreamEE	FDR	IncLevelDifference
ENSG00000104921	FCER2	19	-	7698355	7698854	7698355	7698409	7698740	7698854	2.5e-20	-0.625
ENSG00000177455	CD19	16	+	28932345	28933114	28932345	28932612	28932910	28933114	1	0.03
ENSG00000105369	CD79A	19	+	41878989	41879653	41878989	41879289	41879534	41879653	1	0.01
ENSG00000105369	CD79A	19	+	41878989	41879653	41878989	41879175	41879534	41879653	1	0.136
ENSG00000164692	COL1A2	7	+	94426422	94427061	94426422	94426530	94427007	94427061	1	1
ENSG00000164692	COL1A2	7	+	94427187	94427885	94427187	94427295	94427626	94427885	1	0.488
ENSG00000132185	FCRLA	1	+	161711207	161712218	161711207	161711474	161711933	161712218	1	-0.034
ENSG00000156738	MS4A1	11	+	60462184	60462533	60462184	60462298	60462417	60462533	1	0.073
ENSG00000081059	TCF7	5	+	134142720	134143100	134142720	134142883	134142992	134143100	1	-0.012
