# Supplementary material for: Transcriptome analysis of bronchoalveolar lavage fluid from children with severe Mycoplasma pneumoniae pneumonia reveals novel gene expression and immunodeficiency
Source: Hum Genomics. 2017 Mar 16;11:4. doi: 10.1186/s40246-017-0101-y (PMC5356355; doi:10.1186/s40246-017-0101-y)
Supplement: Additional file 9: Table S7. — Summary of the differential expressed genes with mutually exclusive exon. (XLS 30 kb) [file 40246_2017_101_MOESM9_ESM.xls]

## Sheet: Sheet1
Additional file 9: Table S7. Summary of the differential expressed genes with mutually exclusive exon
GeneID	Gene name	chr	1stExonStart_0base	1stExonEnd	2ndExonStart_0base	2ndExonEnd	upstreamES	UpstreamEE	DownstreamES	DownstreamEE	FDR
ENSG00000100336	APOL4	22	36199329	36199376	36201699	36201888	36195310	36195437	36201992	36202055	1
ENSG00000100336	APOL4	22	36199329	36199376	36201699	36201796	36195310	36195437	36201992	36202055	1
ENSG00000100336	APOL4	22	36199329	36199376	36201699	36202055	36195310	36195437	36204627	36204806	1
ENSG00000100336	APOL4	22	36199329	36199376	36201699	36201841	36195325	36195437	36201992	36202055	1
ENSG00000258227	CLEC5A	7	142000000	141943964	141945340	141945400	141935813	141935950	141946213	142000000	1
ENSG00000258227	CLEC5A	7	142000000	141943964	141946213	141946312	141935813	141935950	141946806	142000000	1
ENSG00000258227	CLEC5A	7	142000000	141943964	141945340	141945400	141931719	141931826	141946213	142000000	1
ENSG00000258227	CLEC5A	7	142000000	141943964	141946213	141946312	141931719	141931826	141946806	142000000	1
ENSG00000258227	CLEC5A	7	142000000	141935950	141943895	141943964	141931719	141931826	141945340	142000000	1
ENSG00000258227	CLEC5A	7	142000000	141935950	141945340	141945400	141931719	141931826	141946213	142000000	1
ENSG00000258227	CLEC5A	7	142000000	141935950	141946213	141946312	141931719	141931826	141946806	142000000	1
ENSG00000177455	CD19	16	28935443	28935554	28936152	28936201	28933233	28933509	28936511	28936600	1
ENSG00000167483	FAM129C	19	17533586	17533701	17537375	17537543	17532262	17532388	17539149	17539265	1
ENSG00000132185	FCRLA	1	162000000	161710912	161711207	161711474	161706971	161707343	161711933	162000000	0.00298727
ENSG00000132185	FCRLA	1	162000000	161710912	161711933	161712218	161710474	161710492	161713084	162000000	1
ENSG00000196092	PAX5	9	36846842	36846929	36923354	36923484	36840550	36840636	36966548	36966724	0.239734
ENSG00000196092	PAX5	9	36882003	36882105	36923354	36923484	36846842	36846929	36966548	36966724	0.279134
ENSG00000196092	PAX5	9	36846842	36846929	36882003	36882105	36840171	36840636	36923354	36923484	1
ENSG00000196092	PAX5	9	37014996	37015194	37020635	37020801	37006472	37006537	37033985	37034031	1
