# Supplementary material for: Transcriptome analysis of bronchoalveolar lavage fluid from children with severe Mycoplasma pneumoniae pneumonia reveals novel gene expression and immunodeficiency
Source: Hum Genomics. 2017 Mar 16;11:4. doi: 10.1186/s40246-017-0101-y (PMC5356355; doi:10.1186/s40246-017-0101-y)
Supplement: Additional file 10: Table S8. — Summary of the differential expressed genes with alternative 5' splice site. (XLS 28 kb) [file 40246_2017_101_MOESM10_ESM.xls]

## Sheet: Sheet1
Additional file 10: Table S8. Summary of the differential expressed genes with alternative 5' splice site
GeneID	Gene name	chr	strand	longExonStart_0base	longExonEnd	shortES	shortEE	flankingES	flankingEE	FDR	IncLevelDifference
ENSG00000204544	MUC21	6	+	30983717	30984161	30983717	30984019	30986236	30987681	1	0.063
ENSG00000105369	CD79A	19	+	41878989	41879289	41878989	41879175	41879534	41879653	1	0.082
ENSG00000081059	TCF7	5	+	134138058	134138237	134138058	134138164	134138950	134139038	1	0.12
ENSG00000081059	TCF7	5	+	134115908	134116086	134115908	134116033	134138058	134138164	1	-0.036
