# Supplementary material for: Transcriptome analysis of bronchoalveolar lavage fluid from children with severe Mycoplasma pneumoniae pneumonia reveals novel gene expression and immunodeficiency
Source: Hum Genomics. 2017 Mar 16;11:4. doi: 10.1186/s40246-017-0101-y (PMC5356355; doi:10.1186/s40246-017-0101-y)
Supplement: Additional file 11: Table S9. — Summary of the differential expressed genes with alternative 3' splice site. (XLS 29 kb) [file 40246_2017_101_MOESM11_ESM.xls]

## Sheet: Sheet1
Additional file 11: Table S9. Summary of the differential expressed genes with alternative 3' splice site
GeneID	Gene name	chr	strand	longExonStart_0base	longExonEnd	shortES	shortEE	flankingES	flankingEE	FDR	IncLevelDifference
ENSG00000162746	FCRLB	1	+	161726702	161726993	161726806	161726993	161725820	161726087	1	0.119
ENSG00000162746	FCRLB	1	+	161726702	161726993	161726847	161726993	161725820	161726087	1	0.083
ENSG00000162746	FCRLB	1	+	161726806	161726993	161726847	161726993	161725820	161726087	1	0.114
ENSG00000156738	MS4A1	11	+	60466958	60467060	60466997	60467060	60465920	60466157	1	0.036
ENSG00000156738	MS4A1	11	+	60462184	60462533	60462358	60462533	60455846	60455945	1	-0.028
ENSG00000081059	TCF7	5	+	134146200	134148229	134146223	134148229	134143591	134143640	1	0.061
ENSG00000269404	SPIB	19	+	50423604	50423755	50423639	50423755	50422822	50423037	1	0.014
